# Supplementary material for: Developmental Potency and Metabolic Traits of Extended Pluripotency Are Faithfully Transferred to Somatic Cells via Cell Fusion-Induced Reprogramming
Source: Cells. 2022 Oct 17;11(20):3266. doi: 10.3390/cells11203266 (PMC9600027; doi:10.3390/cells11203266)
Supplement: Supplementary file 1 [file cells-11-03266-s001.zip]

Archive with 1 entries (1 files):
- cells-1940433-supplementary.pdf
